# Supplementary material for: Serotype Distribution and Antimicrobial Resistance of Salmonella Isolates from Poultry Sources in China
Source: Antibiotics (Basel). 2024 Oct 11;13(10):959. doi: 10.3390/antibiotics13100959 (PMC11503990; doi:10.3390/antibiotics13100959)
Supplement: Supplementary file 1 [file antibiotics-13-00959-s001.zip]

Archive with 1 entries (1 files):
- antibiotics-3222491-supplementary.pdf
